# Supplementary material for: Double Zona Drilling for Trophectoderm Biopsy: A Safe Strategy When Inner Cell Mass Herniates
Source: Diagnostics (Basel). 2026 Mar 19;16(6):915. doi: 10.3390/diagnostics16060915 (PMC13025827; doi:10.3390/diagnostics16060915)
Supplement: Supplementary file 1 [file diagnostics-16-00915-s001.zip]

Archive with 6 entries (6 files):
- Group 6.mp4
- Group 1.mp4
- Group 2.mp4
- Group 3.mp4
- Group 4.mp4
- Group 5.mp4
